# Supplementary material for: Descriptions of two new species of the genus Laius Guérin-Méneville, 1838 (Coleoptera, Melyridae, Malachiinae) from China
Source: Zookeys. 2026 Jun 26;1283:241–51. doi: 10.3897/zookeys.1283.184622 (PMC13332387; doi:10.3897/zookeys.1283.184622)
Supplement: XML Treatment for Laius [file zookeys.1283.184622-treatment1.xml]

<!DOCTYPE tp:taxon-treatment
  PUBLIC "-//TaxonX//DTD Taxonomic Treatment Publishing DTD v0 20100105//EN" "tax-treatment-NSO.dtd">
<tp:taxon-treatment xmlns:tp="http://www.plazi.org/taxpub"><tp:treatment-meta><kwd-group><label>Taxon classification</label><kwd>
                <named-content content-type="kingdom">Animalia</named-content>
              </kwd><kwd>
                <named-content content-type="order">Coleoptera</named-content>
              </kwd><kwd>
                <named-content content-type="family">Melyridae</named-content>
              </kwd></kwd-group><mixed-citation publication-type="journal"><person-group><name><surname>Liu</surname><given-names>Zhenhua</given-names></name><name><surname>Qiu</surname><given-names>Fuwen</given-names></name><name><surname>Li</surname><given-names>Zhiqiang</given-names></name></person-group><article-title>Descriptions of two new species of the genus <italic><tp:taxon-name><tp:taxon-name-part taxon-name-part-type="genus" reg="Laius">Laius</tp:taxon-name-part></tp:taxon-name></italic> Guérin-Méneville, 1838 (<tp:taxon-name><tp:taxon-name-part taxon-name-part-type="order" reg="Coleoptera">Coleoptera</tp:taxon-name-part></tp:taxon-name>, <tp:taxon-name><tp:taxon-name-part taxon-name-part-type="family" reg="Melyridae">Melyridae</tp:taxon-name-part></tp:taxon-name>, <tp:taxon-name><tp:taxon-name-part taxon-name-part-type="subfamily" reg="Malachiinae">Malachiinae</tp:taxon-name-part></tp:taxon-name>) from China</article-title><source>Zookeys</source><day>26</day><month>06</month><year>2026</year><volume>1283</volume><fpage>241</fpage><lpage>251</lpage><pub-id pub-id-type="doi">10.3897/zookeys.1283.184622</pub-id></mixed-citation></tp:treatment-meta><tp:nomenclature><tp:taxon-name><object-id xmlns:xlink="http://www.w3.org/1999/xlink" content-type="arpha" xlink:type="simple">22792A90-AEFF-511D-90DE-447F3D4BD23D</object-id>
                    		<tp:taxon-name-part taxon-name-part-type="genus" reg="Laius">Laius</tp:taxon-name-part>
                    	</tp:taxon-name><tp:taxon-authority>Guérin-Méneville, 1838</tp:taxon-authority></tp:nomenclature><tp:treatment-sec sec-type="Type species"><title>Type species.</title><p><italic><tp:taxon-name><tp:taxon-name-part taxon-name-part-type="genus" reg="Laius">Laius</tp:taxon-name-part> <tp:taxon-name-part taxon-name-part-type="species" reg="cyaneus">cyaneus</tp:taxon-name-part></tp:taxon-name></italic> Guérin-Méneville, 1838.</p></tp:treatment-sec><tp:treatment-sec sec-type="Chinese common name"><title>Chinese common name.</title><p>滨囊花萤属.</p></tp:treatment-sec><tp:treatment-sec sec-type="Diagnosis"><title>Diagnosis.</title><p>This genus can be distinguished from other <tp:taxon-name><tp:taxon-name-part taxon-name-part-type="tribe" reg="Apalochrini">Apalochrini</tp:taxon-name-part></tp:taxon-name> by the following combination of characters: body black with metallic bluish or greenish lustre; antennomeres 1 and 3 dilated and modified in male, remaining segments filiform; protibiae in males enlarged and curved at the basal third, with inner surfaces concave near base; protarsi 5-segmented in both sexes, without toothed extension.</p></tp:treatment-sec><tp:treatment-sec sec-type="Remarks"><title>Remarks.</title><p>Apart from the morphological characters, its special habitat is also unique in <tp:taxon-name><tp:taxon-name-part taxon-name-part-type="tribe" reg="Apalochrini">Apalochrini</tp:taxon-name-part></tp:taxon-name>, with both larvae and adults living on seashore rocks, feeding on animal proteins of other small invertebrates, like oysters and barnacles.</p></tp:treatment-sec></tp:taxon-treatment>
