# Supplementary material for: Descriptions of two new species of the genus Laius Guérin-Méneville, 1838 (Coleoptera, Melyridae, Malachiinae) from China
Source: Zookeys. 2026 Jun 26;1283:241–51. doi: 10.3897/zookeys.1283.184622 (PMC13332387; doi:10.3897/zookeys.1283.184622)
Supplement: XML Treatment for Laius simingensis [file zookeys.1283.184622-treatment2.xml]

<!DOCTYPE tp:taxon-treatment
  PUBLIC "-//TaxonX//DTD Taxonomic Treatment Publishing DTD v0 20100105//EN" "tax-treatment-NSO.dtd">
<tp:taxon-treatment xmlns:tp="http://www.plazi.org/taxpub"><tp:treatment-meta><kwd-group><label>Taxon classification</label><kwd>
                <named-content content-type="kingdom">Animalia</named-content>
              </kwd><kwd>
                <named-content content-type="order">Coleoptera</named-content>
              </kwd><kwd>
                <named-content content-type="family">Melyridae</named-content>
              </kwd></kwd-group><mixed-citation publication-type="journal"><person-group><name><surname>Liu</surname><given-names>Zhenhua</given-names></name><name><surname>Qiu</surname><given-names>Fuwen</given-names></name><name><surname>Li</surname><given-names>Zhiqiang</given-names></name></person-group><article-title>Descriptions of two new species of the genus <italic><tp:taxon-name><tp:taxon-name-part taxon-name-part-type="genus" reg="Laius">Laius</tp:taxon-name-part></tp:taxon-name></italic> Guérin-Méneville, 1838 (<tp:taxon-name><tp:taxon-name-part taxon-name-part-type="order" reg="Coleoptera">Coleoptera</tp:taxon-name-part></tp:taxon-name>, <tp:taxon-name><tp:taxon-name-part taxon-name-part-type="family" reg="Melyridae">Melyridae</tp:taxon-name-part></tp:taxon-name>, <tp:taxon-name><tp:taxon-name-part taxon-name-part-type="subfamily" reg="Malachiinae">Malachiinae</tp:taxon-name-part></tp:taxon-name>) from China</article-title><source>Zookeys</source><day>26</day><month>06</month><year>2026</year><volume>1283</volume><fpage>241</fpage><lpage>251</lpage><pub-id pub-id-type="doi">10.3897/zookeys.1283.184622</pub-id></mixed-citation></tp:treatment-meta><tp:nomenclature><tp:taxon-name><object-id xmlns:xlink="http://www.w3.org/1999/xlink" content-type="arpha" xlink:type="simple">4143DD66-BE02-55F3-8452-DCDADCAF5339</object-id>
                    		<tp:taxon-name-part taxon-name-part-type="genus" reg="Laius">Laius</tp:taxon-name-part> <tp:taxon-name-part taxon-name-part-type="species" reg="simingensis">simingensis</tp:taxon-name-part>
                    	
                    		<object-id xmlns:xlink="http://www.w3.org/1999/xlink" content-type="zoobank" xlink:type="simple">https://zoobank.org/FD045B81-1E3D-465E-B1CC-5914B5C667BF</object-id>
                    	</tp:taxon-name><tp:taxon-status xmlns:xlink="http://www.w3.org/1999/xlink" xlink:type="simple">sp. nov.</tp:taxon-status><xref ref-type="fig" rid="F1">Figs 1A–C</xref><xref ref-type="fig" rid="F2">, 2A–C</xref><xref ref-type="fig" rid="F2">, 2G</xref><xref ref-type="fig" rid="F2">, 2I</xref><xref ref-type="fig" rid="F3">, 3A–E</xref><xref ref-type="fig" rid="F4">, 4D</xref></tp:nomenclature><tp:treatment-sec sec-type="Chinese common name"><title>Chinese common name.</title><p>思明滨囊花萤.</p></tp:treatment-sec><tp:treatment-sec sec-type="Type material"><title>Type material.</title><p><bold><italic>Holotype</italic></bold>: • male, “CHINA. Fujian, Xiamen, Siming District, Guanyinshan beach, E118.197125 N24.492729, 2025.vi.21–22, leg. Zhenhua Liu” (<abbrev xmlns:xlink="http://www.w3.org/1999/xlink" content-type="institution" xlink:title="Institute of Zoology, Guangdong Academy of Sciences, Guangzhou, China" xlink:type="simple">IZGAS</abbrev>). <bold><italic>Paratypes</italic></bold>: • 8 males, 18 females, same data as the holotype (<abbrev xmlns:xlink="http://www.w3.org/1999/xlink" content-type="institution" xlink:title="Institute of Zoology, Guangdong Academy of Sciences, Guangzhou, China" xlink:type="simple">IZGAS</abbrev>); • 10 males, 8 females, “CHINA. Fujian, Xiamen, Siming District, Zhenzhuwan beach, E118.112624 N 24.429981, 2025.vi.21–22, leg. Zhenhua Liu” (<abbrev xmlns:xlink="http://www.w3.org/1999/xlink" content-type="institution" xlink:title="Institute of Zoology, Guangdong Academy of Sciences, Guangzhou, China" xlink:type="simple">IZGAS</abbrev>); • 1 male, 2 females, “CHINA. Fujian, Quanzhou, Jinmen County, E118.338654 N24.404996, 2025.vi.21, leg. Yuchen Zheng” (<abbrev xmlns:xlink="http://www.w3.org/1999/xlink" content-type="institution" xlink:title="Institute of Zoology, Guangdong Academy of Sciences, Guangzhou, China" xlink:type="simple">IZGAS</abbrev>).</p><fig id="F1" position="float" orientation="portrait"><object-id xmlns:xlink="http://www.w3.org/1999/xlink" content-type="doi" xlink:type="simple">10.3897/zookeys.1283.184622.figure1</object-id><object-id xmlns:xlink="http://www.w3.org/1999/xlink" content-type="arpha" xlink:type="simple">145242D8-3AA2-5F8A-9E9F-E665F572F373</object-id><label>Figure 1.</label><caption><p>Habitus of <italic><tp:taxon-name><tp:taxon-name-part taxon-name-part-type="genus" reg="Laius">Laius</tp:taxon-name-part></tp:taxon-name></italic> species. <bold>A–C</bold>. <italic><tp:taxon-name><tp:taxon-name-part taxon-name-part-type="genus" reg="Laius">L.</tp:taxon-name-part> <tp:taxon-name-part taxon-name-part-type="species" reg="simingensis">simingensis</tp:taxon-name-part></tp:taxon-name></italic> sp. nov.; <bold>D–F</bold>. <italic><tp:taxon-name><tp:taxon-name-part taxon-name-part-type="genus" reg="Laius">L.</tp:taxon-name-part> <tp:taxon-name-part taxon-name-part-type="species" reg="xiamenensis">xiamenensis</tp:taxon-name-part></tp:taxon-name></italic> sp. nov.; <bold>A, D</bold>. Dorsal view, male, holotype; <bold>B, E</bold>. Ventral view, male, holotype; <bold>C, F</bold>. Dorsal view, female, paratype. Scale bars: 1 mm.</p></caption><graphic xmlns:xlink="http://www.w3.org/1999/xlink" xlink:href="zookeys-1283-241_article-184622__-g001.jpg" id="oo_1696725.jpg" position="float" orientation="portrait" xlink:type="simple"><uri content-type="original_file" xlink:type="simple">https://binary.pensoft.net/fig/1696725</uri></graphic></fig><fig id="F2" position="float" orientation="portrait"><object-id xmlns:xlink="http://www.w3.org/1999/xlink" content-type="doi" xlink:type="simple">10.3897/zookeys.1283.184622.figure2</object-id><object-id xmlns:xlink="http://www.w3.org/1999/xlink" content-type="arpha" xlink:type="simple">7DBAFF96-00AA-5976-9943-CA7A1BFBA857</object-id><label>Figure 2.</label><caption><p>Male characters of <italic><tp:taxon-name><tp:taxon-name-part taxon-name-part-type="genus" reg="Laius">Laius</tp:taxon-name-part></tp:taxon-name></italic> species. <bold>A–C, G, I</bold>. <italic><tp:taxon-name><tp:taxon-name-part taxon-name-part-type="genus" reg="Laius">L.</tp:taxon-name-part> <tp:taxon-name-part taxon-name-part-type="species" reg="simingensis">simingensis</tp:taxon-name-part></tp:taxon-name></italic> sp. nov.; <bold>D–F, H, J</bold>. <italic><tp:taxon-name><tp:taxon-name-part taxon-name-part-type="genus" reg="Laius">L.</tp:taxon-name-part> <tp:taxon-name-part taxon-name-part-type="species" reg="xiamenensis">xiamenensis</tp:taxon-name-part></tp:taxon-name></italic> sp. nov.; <bold>A, D</bold>. Antennae, dorsal view; <bold>B, E</bold>. Antennae, lateral view; <bold>C, F</bold>. Basal antennomeres, dorsal view; <bold>G, H</bold>. Head, dorsal view; <bold>I, J</bold>. Protibia and tarsus, dorsal view.</p></caption><graphic xmlns:xlink="http://www.w3.org/1999/xlink" xlink:href="zookeys-1283-241_article-184622__-g002.jpg" id="oo_1696726.jpg" position="float" orientation="portrait" xlink:type="simple"><uri content-type="original_file" xlink:type="simple">https://binary.pensoft.net/fig/1696726</uri></graphic></fig></tp:treatment-sec><tp:treatment-sec sec-type="Diagnosis"><title>Diagnosis.</title><p>This species belongs to species group 3 of <xref ref-type="bibr" rid="B19">Yoshitomi (2014)</xref>, with a long gonoporal piece and a short and curved ligula (Fig. <xref ref-type="fig" rid="F3">3C</xref>). It mostly resembles <italic><tp:taxon-name><tp:taxon-name-part taxon-name-part-type="genus" reg="Laius">L.</tp:taxon-name-part> <tp:taxon-name-part taxon-name-part-type="species" reg="miyamotoi">miyamotoi</tp:taxon-name-part></tp:taxon-name></italic> in colouration and shape of basal antennomeres (<xref ref-type="bibr" rid="B8">Nakane 1955</xref>), with the inner side of scape darkish, antennomere 3 with a large concavity at its base and a small, rounded concavity near its apex. However, <italic><tp:taxon-name><tp:taxon-name-part taxon-name-part-type="genus" reg="Laius">L.</tp:taxon-name-part> <tp:taxon-name-part taxon-name-part-type="species" reg="simingensis">simingensis</tp:taxon-name-part></tp:taxon-name></italic> can be separated from <italic><tp:taxon-name><tp:taxon-name-part taxon-name-part-type="genus" reg="Laius">L.</tp:taxon-name-part> <tp:taxon-name-part taxon-name-part-type="species" reg="miyamotoi">miyamotoi</tp:taxon-name-part></tp:taxon-name></italic> by the longer ligula, with the gonoporal piece about 3.3 times as long as the ligula (Fig. <xref ref-type="fig" rid="F3">3C</xref>), which is 4.9 times as long in <italic><tp:taxon-name><tp:taxon-name-part taxon-name-part-type="genus" reg="Laius">L.</tp:taxon-name-part> <tp:taxon-name-part taxon-name-part-type="species" reg="miyamotoi">miyamotoi</tp:taxon-name-part></tp:taxon-name></italic> (<xref ref-type="bibr" rid="B19">Yoshitomi 2014</xref>: fig. 4F), and by the shape of antennomere 3 (Fig. <xref ref-type="fig" rid="F2">2A–C</xref>), which is about 1.1 times as long as wide (length and width about equal in <italic><tp:taxon-name><tp:taxon-name-part taxon-name-part-type="genus" reg="Laius">L.</tp:taxon-name-part> <tp:taxon-name-part taxon-name-part-type="species" reg="miyamotoi">miyamotoi</tp:taxon-name-part></tp:taxon-name></italic>; <xref ref-type="bibr" rid="B8">Nakane 1955</xref>: fig. 1).</p><fig id="F3" position="float" orientation="portrait"><object-id xmlns:xlink="http://www.w3.org/1999/xlink" content-type="doi" xlink:type="simple">10.3897/zookeys.1283.184622.figure3</object-id><object-id xmlns:xlink="http://www.w3.org/1999/xlink" content-type="arpha" xlink:type="simple">B7E3F740-065F-5543-A6AD-358321D17F8E</object-id><label>Figure 3.</label><caption><p>Aedeagus and terminal abdominal segments of <italic><tp:taxon-name><tp:taxon-name-part taxon-name-part-type="genus" reg="Laius">Laius</tp:taxon-name-part></tp:taxon-name></italic> species. <bold>A–E</bold>. <italic><tp:taxon-name><tp:taxon-name-part taxon-name-part-type="genus" reg="Laius">L.</tp:taxon-name-part> <tp:taxon-name-part taxon-name-part-type="species" reg="simingensis">simingensis</tp:taxon-name-part></tp:taxon-name></italic> sp. nov.; <bold>F–J</bold>. <italic><tp:taxon-name><tp:taxon-name-part taxon-name-part-type="genus" reg="Laius">L.</tp:taxon-name-part> <tp:taxon-name-part taxon-name-part-type="species" reg="xiamenensis">xiamenensis</tp:taxon-name-part></tp:taxon-name></italic> sp. nov.; <bold>A, F</bold>. Penis, dorsal view; <bold>B, G</bold>. Penis, lateral view; <bold>C, H</bold>. Sclerites in endophallus; <bold>D, I</bold>. Sternite VIII; <bold>E, J</bold>. Tergite VIII. Abbreviations: gp – gonoporal piece, li – ligula.</p></caption><graphic xmlns:xlink="http://www.w3.org/1999/xlink" xlink:href="zookeys-1283-241_article-184622__-g003.jpg" id="oo_1696727.jpg" position="float" orientation="portrait" xlink:type="simple"><uri content-type="original_file" xlink:type="simple">https://binary.pensoft.net/fig/1696727</uri></graphic></fig><fig id="F4" position="float" orientation="portrait"><object-id xmlns:xlink="http://www.w3.org/1999/xlink" content-type="doi" xlink:type="simple">10.3897/zookeys.1283.184622.figure4</object-id><object-id xmlns:xlink="http://www.w3.org/1999/xlink" content-type="arpha" xlink:type="simple">1D596F39-E817-5B53-8622-D3FD07B77C2C</object-id><label>Figure 4.</label><caption><p>Ecological photos. <bold>A</bold>. Zhenzhuwan beach, Xiamen; <bold>B</bold>. Guanyinshan beach, Xiamen; <bold>C</bold>. <italic><tp:taxon-name><tp:taxon-name-part taxon-name-part-type="genus" reg="Laius">Laius</tp:taxon-name-part> <tp:taxon-name-part taxon-name-part-type="species" reg="xiamenensis">xiamenensis</tp:taxon-name-part></tp:taxon-name></italic> sp. nov.; <bold>D</bold>. <italic><tp:taxon-name><tp:taxon-name-part taxon-name-part-type="genus" reg="Laius">Laius</tp:taxon-name-part> <tp:taxon-name-part taxon-name-part-type="species" reg="simingensis">simingensis</tp:taxon-name-part></tp:taxon-name></italic> sp. nov.</p></caption><graphic xmlns:xlink="http://www.w3.org/1999/xlink" xlink:href="zookeys-1283-241_article-184622__-g004.jpg" id="oo_1696728.jpg" position="float" orientation="portrait" xlink:type="simple"><uri content-type="original_file" xlink:type="simple">https://binary.pensoft.net/fig/1696728</uri></graphic></fig></tp:treatment-sec><tp:treatment-sec sec-type="Description"><title>Description.</title><p>Length 3.9–4.4 mm.</p><p><bold>Male</bold>. Body black, head and pronotum with metallic greenish lustre; elytra with metallic bluish lustre; antennae with basal three segments orange; base of scape dark. Vestiture of dense, short pubescence.</p><p>Head with dorsal surface densely, finely punctured; frons with short, longitudinal groove; genae slightly constricted and smoother; frons covered with silver setae, longer in front of eyes. Eyes moderate in size and finely faceted, laterally protruding, with interfacetal setae. Antennae laterally inserted on frons, with insertions exposed from above. Antennae 11-segmented; antennomeres 4–10 semi-moniliform; antennomere 11 fusiform; scape elongated, subtriangular, with outer edge curved at base; antennomere 3 dilated and subtrapezoid anddorsal surface with small, rounded subapical depression and large concavity at base, bearing large membranous appendage on inner edge; anterior edge of basal concavity distinctly raised.</p><p>Pronotum about 0.8 times as long as wide; lateral margins slightly curved, with complete lateral carina; disc densely, finely punctured. Prosternum short; procoxal cavities large, transverse, contiguous at middle, widely opening to posterior. Scutellum transversely trapezoid, with posterior margin nearly truncate.</p><p>Elytra about 1.5 times as long as wide; lateral margins nearly parallel-sided; apex roundly detached; surfaces smooth, without distinct punctation; epipleura not extend to posterior margin of metaventrite. Metaventrite slightly dilated; metanepisternum broad. Procoxae and mesocoxae enlarged, protruding; trochanters large, subtriangular. Protibiae strongly enlarged and curved at base, with large concavity on inner edge, forming interlock structure with inner edge of profemora; meso- and metafemora slightly dilated; tibiae slender; tarsomeres 1–4 short and subequal in length; tarsomere 5 longest.</p><p>Abdomen with six freely articulated ventrites, nearly membranous; ventrite 1 divided at middle; last ventrite subtriangular. Tergite VIII subtrapezoid, anterolaterally with pair of short struts; posterior margin emarginate, covered with long, sparse setae along lateral and posterior edge; sternites VIII transverse, nearly divided at middle, covered with sparse, long setae along posterior edge. Specular gastrum sheath-shaped, broad. Aedeagus with penis constricted at middle, with apex slightly constricted and apical margin emarginate; endophallus with slender gonoporal piece and strongly curved, short ligula.</p><p><bold>Female</bold>. Similar to male in shape and colouration, but with basal three antennomeres darker; scape and antennomere 3 only slightly dilated and elongated; profemora and protibiae simple, without concavity or tubercle along inner edges.</p></tp:treatment-sec><tp:treatment-sec sec-type="Etymology"><title>Etymology.</title><p>The species name refers to the Siming District of Xiamen, where the type series were collected.</p></tp:treatment-sec><tp:treatment-sec sec-type="Distribution"><title>Distribution.</title><p>Fujian (Xiamen, Quanzhou).</p></tp:treatment-sec><ref-list><ref id="B19"><mixed-citation xmlns:xlink="http://www.w3.org/1999/xlink" xlink:type="simple">Yoshitomi H (2014) Comparative morphology of the endophallic structures of the genus <italic><tp:taxon-name><tp:taxon-name-part taxon-name-part-type="genus">Laius</tp:taxon-name-part></tp:taxon-name></italic> (<tp:taxon-name><tp:taxon-name-part taxon-name-part-type="order">Coleoptera</tp:taxon-name-part></tp:taxon-name>, <tp:taxon-name><tp:taxon-name-part taxon-name-part-type="family">Melyridae</tp:taxon-name-part></tp:taxon-name>), with the descriptions of three new species. European Journal of Taxonomy 97: 1–29. <ext-link xlink:href="10.5852/ejt.2014.97" ext-link-type="doi" xlink:type="simple">https://doi.org/10.5852/ejt.2014.97</ext-link></mixed-citation></ref><ref id="B8"><mixed-citation xmlns:xlink="http://www.w3.org/1999/xlink" xlink:type="simple">Nakane T (1955) Marine insects of the Tokara Islands V. Three new species of the genus <italic><tp:taxon-name><tp:taxon-name-part taxon-name-part-type="genus">Laius</tp:taxon-name-part></tp:taxon-name></italic> Guérin from Kyushu and the Tokara Islands, with notes on a species from Marianna. Publications of the Seto Marine Biological Laboratory 4(2–3): 373–378. <ext-link xlink:href="10.5134/174511" ext-link-type="doi" xlink:type="simple">https://doi.org/10.5134/174511</ext-link></mixed-citation></ref></ref-list></tp:taxon-treatment>
