# Supplementary material for: Descriptions of two new species of the genus Laius Guérin-Méneville, 1838 (Coleoptera, Melyridae, Malachiinae) from China
Source: Zookeys. 2026 Jun 26;1283:241–51. doi: 10.3897/zookeys.1283.184622 (PMC13332387; doi:10.3897/zookeys.1283.184622)
Supplement: XML Treatment for Laius xiamenensis [file zookeys.1283.184622-treatment3.xml]

<!DOCTYPE tp:taxon-treatment
  PUBLIC "-//TaxonX//DTD Taxonomic Treatment Publishing DTD v0 20100105//EN" "tax-treatment-NSO.dtd">
<tp:taxon-treatment xmlns:tp="http://www.plazi.org/taxpub"><tp:treatment-meta><kwd-group><label>Taxon classification</label><kwd>
                <named-content content-type="kingdom">Animalia</named-content>
              </kwd><kwd>
                <named-content content-type="order">Coleoptera</named-content>
              </kwd><kwd>
                <named-content content-type="family">Melyridae</named-content>
              </kwd></kwd-group><mixed-citation publication-type="journal"><person-group><name><surname>Liu</surname><given-names>Zhenhua</given-names></name><name><surname>Qiu</surname><given-names>Fuwen</given-names></name><name><surname>Li</surname><given-names>Zhiqiang</given-names></name></person-group><article-title>Descriptions of two new species of the genus <italic><tp:taxon-name><tp:taxon-name-part taxon-name-part-type="genus" reg="Laius">Laius</tp:taxon-name-part></tp:taxon-name></italic> Guérin-Méneville, 1838 (<tp:taxon-name><tp:taxon-name-part taxon-name-part-type="order" reg="Coleoptera">Coleoptera</tp:taxon-name-part></tp:taxon-name>, <tp:taxon-name><tp:taxon-name-part taxon-name-part-type="family" reg="Melyridae">Melyridae</tp:taxon-name-part></tp:taxon-name>, <tp:taxon-name><tp:taxon-name-part taxon-name-part-type="subfamily" reg="Malachiinae">Malachiinae</tp:taxon-name-part></tp:taxon-name>) from China</article-title><source>Zookeys</source><day>26</day><month>06</month><year>2026</year><volume>1283</volume><fpage>241</fpage><lpage>251</lpage><pub-id pub-id-type="doi">10.3897/zookeys.1283.184622</pub-id></mixed-citation></tp:treatment-meta><tp:nomenclature><tp:taxon-name><object-id xmlns:xlink="http://www.w3.org/1999/xlink" content-type="arpha" xlink:type="simple">A4BCEC1A-32C7-5A1D-9C59-556ED734F88A</object-id>
                    		<tp:taxon-name-part taxon-name-part-type="genus" reg="Laius">Laius</tp:taxon-name-part> <tp:taxon-name-part taxon-name-part-type="species" reg="xiamenensis">xiamenensis</tp:taxon-name-part>
                    	
                    		<object-id xmlns:xlink="http://www.w3.org/1999/xlink" content-type="zoobank" xlink:type="simple">https://zoobank.org/68D219AF-FBE4-480D-BD1B-4F2326E093DF</object-id>
                    	</tp:taxon-name><tp:taxon-status xmlns:xlink="http://www.w3.org/1999/xlink" xlink:type="simple">sp. nov.</tp:taxon-status><xref ref-type="fig" rid="F1">Figs 1D–F</xref><xref ref-type="fig" rid="F2">, 2D–F</xref><xref ref-type="fig" rid="F2">, 2H</xref><xref ref-type="fig" rid="F2">, 2J</xref><xref ref-type="fig" rid="F3">, 3F–J</xref><xref ref-type="fig" rid="F4">, 4B</xref></tp:nomenclature><tp:treatment-sec sec-type="Chinese common name"><title>Chinese common name.</title><p>厦门滨囊花萤.</p></tp:treatment-sec><tp:treatment-sec sec-type="Type material"><title>Type material.</title><p><bold><italic>Holotype</italic></bold>: • male, “CHINA. Fujian, Xiamen, Siming District, Zhenzhuwan beach, E118.112624 N 24.429981, 2025.vi.7, leg. Zhou Qing” (<abbrev xmlns:xlink="http://www.w3.org/1999/xlink" content-type="institution" xlink:title="Institute of Zoology, Guangdong Academy of Sciences, Guangzhou, China" xlink:type="simple">IZGAS</abbrev>). <bold><italic>Paratypes</italic></bold>: • 1 female same data with the holotype (<abbrev xmlns:xlink="http://www.w3.org/1999/xlink" content-type="institution" xlink:title="Institute of Zoology, Guangdong Academy of Sciences, Guangzhou, China" xlink:type="simple">IZGAS</abbrev>); • 7 males, 14 females, “CHINA. Fujian, Xiamen, Siming District, Zhenzhuwan beach, E118.112624 N 24.429981, 2025.vi.221–21, leg. Zhenhua Liu” (<abbrev xmlns:xlink="http://www.w3.org/1999/xlink" content-type="institution" xlink:title="Institute of Zoology, Guangdong Academy of Sciences, Guangzhou, China" xlink:type="simple">IZGAS</abbrev>); • 2 females, “CHINA Fujian, Xiamen, Siming District, Guanyinshan beach, E118.197125 N24.492729, 2025.vi.221–21, leg. Zhenhua Liu” (<abbrev xmlns:xlink="http://www.w3.org/1999/xlink" content-type="institution" xlink:title="Institute of Zoology, Guangdong Academy of Sciences, Guangzhou, China" xlink:type="simple">IZGAS</abbrev>); • 2 females, “CHINA, Fujian, Quanzhou, Jinmen County, E118.338654 N24.404996, 2025.vi.21, leg. Yuchen Zheng” (<abbrev xmlns:xlink="http://www.w3.org/1999/xlink" content-type="institution" xlink:title="Institute of Zoology, Guangdong Academy of Sciences, Guangzhou, China" xlink:type="simple">IZGAS</abbrev>).</p></tp:treatment-sec><tp:treatment-sec sec-type="Diagnosis"><title>Diagnosis.</title><p>This species belongs to species group 2 of <xref ref-type="bibr" rid="B19">Yoshitomi (2014)</xref> based on having the sclerites in the endophallus and the gonoporal piece with a basal projection (Fig. <xref ref-type="fig" rid="F3">3H</xref>). It resembles <italic><tp:taxon-name><tp:taxon-name-part taxon-name-part-type="genus" reg="Laius">L.</tp:taxon-name-part> <tp:taxon-name-part taxon-name-part-type="species" reg="flavicornis">flavicornis</tp:taxon-name-part></tp:taxon-name></italic>, <italic><tp:taxon-name><tp:taxon-name-part taxon-name-part-type="genus" reg="Laius">L.</tp:taxon-name-part> <tp:taxon-name-part taxon-name-part-type="species" reg="lutaoensis">lutaoensis</tp:taxon-name-part></tp:taxon-name></italic>, and <italic><tp:taxon-name><tp:taxon-name-part taxon-name-part-type="genus" reg="Laius">L.</tp:taxon-name-part> <tp:taxon-name-part taxon-name-part-type="species" reg="zappii">zappii</tp:taxon-name-part></tp:taxon-name></italic> Plonski, 2020 in colouration, the shape of the basal antennomeres and the following characters: scape long, strongly curved, and with tuft of long setae on outer side of apex, and antennomere 3 transverse and dorsal side with large excavation near inner edge (<xref ref-type="bibr" rid="B18">Yoshitomi 2008</xref>; <xref ref-type="bibr" rid="B20">Yoshitomi and Lee 2010</xref>; <xref ref-type="bibr" rid="B14">Plonski 2020</xref>). It can be separated from those species by the straighter ligula in the endophallus (Fig. <xref ref-type="fig" rid="F3">3H</xref>) and by the more acute outer margin of antennomere 3 (Fig. <xref ref-type="fig" rid="F2">2D, F</xref>).</p></tp:treatment-sec><tp:treatment-sec sec-type="Description"><title>Description.</title><p>Length 4.1–4.8 mm.</p><p><bold>Male</bold>. Body black, with metallic bluish lustre; antennomeres 1–3, anterior edges of genae, tarsi, and basal parts of mouthparts orange; antennomere 4 orange to brownish. Vestiture of dense, short pubescence.</p><p>Head with dorsal surface densely, finely punctured; frons with small medial pit; genae moderately constricted; frons covered with silver setae, denser and longer on genae in front of eyes. Eyes moderate in size, finely faceted, laterally protruding, with interfacetal setae. Antennae laterally inserted on frons, with insertions exposed from above. Antennae 11-segmented; antennomeres 4–11 filiform; antennomere 11 fusiform; scape elongated, laterally flattened and twisted, with apex thickened, bearing tuft of golden setae; antennomere 3 dilated, transverse, with outer margin narrowly rounded, inner margin arcuate, dorsal surface with smaller elliptical depression near apex, and larger, deep concavity at base near inner edge, laterally bearing large membranous appendage, and anterior and inner edges of basal concavity distinctly raised.</p><p>Pronotum about 0.7 times as long as wide; lateral margins slightly arcuate, with complete lateral carina; disc densely, finely punctured. Prosternum short; procoxal cavities large and transverse, contiguous at middle, widely opening to posterior. Scutellum transversely trapezoid, with posterior margin nearly truncate.</p><p>Elytra about 1.5 times as long as wide, with lateral margins nearly parallel-sided, widest at about apical fourth, apex roundly detached; surfaces smooth, without distinct punctation; epipleura not extending to posterior margin of metaventrite. Metaventrite slightly dilated; metanepisternum broad. Procoxae and mesocoxae enlarged and protruding; trochanters large and subtriangular. Protibiae strongly enlarged and moderately curved at base, with large, longitudinal concavity on inner edge, forming interlock structure with inner edge of profemora; meso- and metafemora slightly dilated, tibiae slender; tarsomeres 1–4 short and subequal in length; tarsomere 5 longest; protarsi shorter than others.</p><p>Abdomen with six freely articulated ventrites, nearly membranous; ventrite 1 divided at middle, last ventrite subtriangular. Tergite VIII subtrapezoid, with pair of short struts anterolaterally, posterior margin emarginate, covered with long, sparse setae along lateral and posterior edges; sternites VIII transverse, nearly divided at middle, coved with long, sparse setae along posterior edge. Specular gastrum sheath-shaped. Aedeagus with penis slightly constricted near base; apex slightly constricted; apical margin emarginate; endophallus with slender gonoporal piece and slightly curved ligula; gonoporal piece with small basal projection.</p><p><bold>Female</bold>. Similar in shape and colouration to male, but with scape and antennomere 3 only slightly dilated and elongated; front femora and tibiae simple, without concavity or tubercle on inner edges.</p></tp:treatment-sec><tp:treatment-sec sec-type="Etymology"><title>Etymology.</title><p>Species name refers to the type locality of the new species, Xiamen, a city of Fujian province.</p></tp:treatment-sec><tp:treatment-sec sec-type="Distribution"><title>Distribution.</title><p>Fujian (Xiamen, Quanzhou).</p></tp:treatment-sec><tp:treatment-sec><!--Section generated to contain objects referenced in tp:taxon-treatment.--><fig id="F1" position="float" orientation="portrait"><object-id xmlns:xlink="http://www.w3.org/1999/xlink" content-type="doi" xlink:type="simple">10.3897/zookeys.1283.184622.figure1</object-id><object-id xmlns:xlink="http://www.w3.org/1999/xlink" content-type="arpha" xlink:type="simple">145242D8-3AA2-5F8A-9E9F-E665F572F373</object-id><label>Figure 1.</label><caption><p>Habitus of <italic><tp:taxon-name><tp:taxon-name-part taxon-name-part-type="genus" reg="Laius">Laius</tp:taxon-name-part></tp:taxon-name></italic> species. <bold>A–C</bold>. <italic><tp:taxon-name><tp:taxon-name-part taxon-name-part-type="genus" reg="Laius">L.</tp:taxon-name-part> <tp:taxon-name-part taxon-name-part-type="species" reg="simingensis">simingensis</tp:taxon-name-part></tp:taxon-name></italic> sp. nov.; <bold>D–F</bold>. <italic><tp:taxon-name><tp:taxon-name-part taxon-name-part-type="genus" reg="Laius">L.</tp:taxon-name-part> <tp:taxon-name-part taxon-name-part-type="species" reg="xiamenensis">xiamenensis</tp:taxon-name-part></tp:taxon-name></italic> sp. nov.; <bold>A, D</bold>. Dorsal view, male, holotype; <bold>B, E</bold>. Ventral view, male, holotype; <bold>C, F</bold>. Dorsal view, female, paratype. Scale bars: 1 mm.</p></caption><graphic xmlns:xlink="http://www.w3.org/1999/xlink" xlink:href="zookeys-1283-241_article-184622__-g001.jpg" id="oo_1696725.jpg" position="float" orientation="portrait" xlink:type="simple"><uri content-type="original_file" xlink:type="simple">https://binary.pensoft.net/fig/1696725</uri></graphic></fig><fig id="F2" position="float" orientation="portrait"><object-id xmlns:xlink="http://www.w3.org/1999/xlink" content-type="doi" xlink:type="simple">10.3897/zookeys.1283.184622.figure2</object-id><object-id xmlns:xlink="http://www.w3.org/1999/xlink" content-type="arpha" xlink:type="simple">7DBAFF96-00AA-5976-9943-CA7A1BFBA857</object-id><label>Figure 2.</label><caption><p>Male characters of <italic><tp:taxon-name><tp:taxon-name-part taxon-name-part-type="genus" reg="Laius">Laius</tp:taxon-name-part></tp:taxon-name></italic> species. <bold>A–C, G, I</bold>. <italic><tp:taxon-name><tp:taxon-name-part taxon-name-part-type="genus" reg="Laius">L.</tp:taxon-name-part> <tp:taxon-name-part taxon-name-part-type="species" reg="simingensis">simingensis</tp:taxon-name-part></tp:taxon-name></italic> sp. nov.; <bold>D–F, H, J</bold>. <italic><tp:taxon-name><tp:taxon-name-part taxon-name-part-type="genus" reg="Laius">L.</tp:taxon-name-part> <tp:taxon-name-part taxon-name-part-type="species" reg="xiamenensis">xiamenensis</tp:taxon-name-part></tp:taxon-name></italic> sp. nov.; <bold>A, D</bold>. Antennae, dorsal view; <bold>B, E</bold>. Antennae, lateral view; <bold>C, F</bold>. Basal antennomeres, dorsal view; <bold>G, H</bold>. Head, dorsal view; <bold>I, J</bold>. Protibia and tarsus, dorsal view.</p></caption><graphic xmlns:xlink="http://www.w3.org/1999/xlink" xlink:href="zookeys-1283-241_article-184622__-g002.jpg" id="oo_1696726.jpg" position="float" orientation="portrait" xlink:type="simple"><uri content-type="original_file" xlink:type="simple">https://binary.pensoft.net/fig/1696726</uri></graphic></fig><fig id="F3" position="float" orientation="portrait"><object-id xmlns:xlink="http://www.w3.org/1999/xlink" content-type="doi" xlink:type="simple">10.3897/zookeys.1283.184622.figure3</object-id><object-id xmlns:xlink="http://www.w3.org/1999/xlink" content-type="arpha" xlink:type="simple">B7E3F740-065F-5543-A6AD-358321D17F8E</object-id><label>Figure 3.</label><caption><p>Aedeagus and terminal abdominal segments of <italic><tp:taxon-name><tp:taxon-name-part taxon-name-part-type="genus" reg="Laius">Laius</tp:taxon-name-part></tp:taxon-name></italic> species. <bold>A–E</bold>. <italic><tp:taxon-name><tp:taxon-name-part taxon-name-part-type="genus" reg="Laius">L.</tp:taxon-name-part> <tp:taxon-name-part taxon-name-part-type="species" reg="simingensis">simingensis</tp:taxon-name-part></tp:taxon-name></italic> sp. nov.; <bold>F–J</bold>. <italic><tp:taxon-name><tp:taxon-name-part taxon-name-part-type="genus" reg="Laius">L.</tp:taxon-name-part> <tp:taxon-name-part taxon-name-part-type="species" reg="xiamenensis">xiamenensis</tp:taxon-name-part></tp:taxon-name></italic> sp. nov.; <bold>A, F</bold>. Penis, dorsal view; <bold>B, G</bold>. Penis, lateral view; <bold>C, H</bold>. Sclerites in endophallus; <bold>D, I</bold>. Sternite VIII; <bold>E, J</bold>. Tergite VIII. Abbreviations: gp – gonoporal piece, li – ligula.</p></caption><graphic xmlns:xlink="http://www.w3.org/1999/xlink" xlink:href="zookeys-1283-241_article-184622__-g003.jpg" id="oo_1696727.jpg" position="float" orientation="portrait" xlink:type="simple"><uri content-type="original_file" xlink:type="simple">https://binary.pensoft.net/fig/1696727</uri></graphic></fig><fig id="F4" position="float" orientation="portrait"><object-id xmlns:xlink="http://www.w3.org/1999/xlink" content-type="doi" xlink:type="simple">10.3897/zookeys.1283.184622.figure4</object-id><object-id xmlns:xlink="http://www.w3.org/1999/xlink" content-type="arpha" xlink:type="simple">1D596F39-E817-5B53-8622-D3FD07B77C2C</object-id><label>Figure 4.</label><caption><p>Ecological photos. <bold>A</bold>. Zhenzhuwan beach, Xiamen; <bold>B</bold>. Guanyinshan beach, Xiamen; <bold>C</bold>. <italic><tp:taxon-name><tp:taxon-name-part taxon-name-part-type="genus" reg="Laius">Laius</tp:taxon-name-part> <tp:taxon-name-part taxon-name-part-type="species" reg="xiamenensis">xiamenensis</tp:taxon-name-part></tp:taxon-name></italic> sp. nov.; <bold>D</bold>. <italic><tp:taxon-name><tp:taxon-name-part taxon-name-part-type="genus" reg="Laius">Laius</tp:taxon-name-part> <tp:taxon-name-part taxon-name-part-type="species" reg="simingensis">simingensis</tp:taxon-name-part></tp:taxon-name></italic> sp. nov.</p></caption><graphic xmlns:xlink="http://www.w3.org/1999/xlink" xlink:href="zookeys-1283-241_article-184622__-g004.jpg" id="oo_1696728.jpg" position="float" orientation="portrait" xlink:type="simple"><uri content-type="original_file" xlink:type="simple">https://binary.pensoft.net/fig/1696728</uri></graphic></fig></tp:treatment-sec><ref-list><ref id="B19"><mixed-citation xmlns:xlink="http://www.w3.org/1999/xlink" xlink:type="simple">Yoshitomi H (2014) Comparative morphology of the endophallic structures of the genus <italic><tp:taxon-name><tp:taxon-name-part taxon-name-part-type="genus">Laius</tp:taxon-name-part></tp:taxon-name></italic> (<tp:taxon-name><tp:taxon-name-part taxon-name-part-type="order">Coleoptera</tp:taxon-name-part></tp:taxon-name>, <tp:taxon-name><tp:taxon-name-part taxon-name-part-type="family">Melyridae</tp:taxon-name-part></tp:taxon-name>), with the descriptions of three new species. European Journal of Taxonomy 97: 1–29. <ext-link xlink:href="10.5852/ejt.2014.97" ext-link-type="doi" xlink:type="simple">https://doi.org/10.5852/ejt.2014.97</ext-link></mixed-citation></ref><ref id="B18"><mixed-citation xmlns:xlink="http://www.w3.org/1999/xlink" xlink:type="simple">Yoshitomi H (2008) Contribution to the taxonomy of the genus <italic><tp:taxon-name><tp:taxon-name-part taxon-name-part-type="genus">Laius</tp:taxon-name-part></tp:taxon-name></italic> Guérin-Ménevelle in Indonesia, with description of a new species (<tp:taxon-name><tp:taxon-name-part taxon-name-part-type="order">Coleoptera</tp:taxon-name-part></tp:taxon-name>: <tp:taxon-name><tp:taxon-name-part taxon-name-part-type="family">Malachiidae</tp:taxon-name-part></tp:taxon-name>). Koleopterologische Rundschau 78: 285–290.</mixed-citation></ref><ref id="B20"><mixed-citation xmlns:xlink="http://www.w3.org/1999/xlink" xlink:type="simple">Yoshitomi H, Lee CF (2010) Revision of the Taiwanese and Japanese species of the genus <italic><tp:taxon-name><tp:taxon-name-part taxon-name-part-type="genus">Laius</tp:taxon-name-part></tp:taxon-name></italic> (<tp:taxon-name><tp:taxon-name-part taxon-name-part-type="class">Insecta</tp:taxon-name-part></tp:taxon-name>: <tp:taxon-name><tp:taxon-name-part taxon-name-part-type="order">Coleoptera</tp:taxon-name-part></tp:taxon-name>: <tp:taxon-name><tp:taxon-name-part taxon-name-part-type="family">Malachiidae</tp:taxon-name-part></tp:taxon-name>). Zoological Studies (Taipei, Taiwan) 49(4): 534–543. <ext-link xlink:href="10.2108/zsj.27.615" ext-link-type="doi" xlink:type="simple">https://doi.org/10.2108/zsj.27.615</ext-link></mixed-citation></ref><ref id="B14"><mixed-citation xmlns:xlink="http://www.w3.org/1999/xlink" xlink:type="simple">Plonski IS (2020) Description of <italic><tp:taxon-name><tp:taxon-name-part taxon-name-part-type="genus">Laius</tp:taxon-name-part> <tp:taxon-name-part taxon-name-part-type="species">zappii</tp:taxon-name-part></tp:taxon-name></italic> sp. n. (<tp:taxon-name><tp:taxon-name-part taxon-name-part-type="order">Coleoptera</tp:taxon-name-part></tp:taxon-name>: <tp:taxon-name><tp:taxon-name-part taxon-name-part-type="family">Melyridae</tp:taxon-name-part></tp:taxon-name>) from Thailand. Zeitschrift der Arbeitsgemeinschaft Österreichischer Entomologen 72: 43–48.</mixed-citation></ref></ref-list></tp:taxon-treatment>
